# Supplementary material for: Mixtures of Urinary Phenol and Phthalate Metabolite Concentrations in Relation to Serum Lipid Levels among Pregnant Women: Results from the EARTH Study
Source: Toxics. 2024 Aug 7;12(8):574. doi: 10.3390/toxics12080574 (PMC11359712; doi:10.3390/toxics12080574)
Supplement: Supplementary file 1 [file toxics-12-00574-s001.zip]

Archive with 1 entries (1 files):
- toxics-3088821-supplementary.pdf
